# Supplementary material for: Metalign: efficient alignment-based metagenomic profiling via containment min hash
Source: Genome Biol. 2020 Sep 10;21:242. doi: 10.1186/s13059-020-02159-0 (PMC7488264; doi:10.1186/s13059-020-02159-0)
Supplement: Supplementary file 1 — Additional file 1. Supplementary text (including computing environments, information needed for replication, and performance metrics evaluated) and supplementary figures. [file 13059_2020_2159_MOESM1_ESM.zip]

Archive with 7 entries (7 files):
- FigureS1.png
- FigureS2.png
- FigureS3.png
- FigureS4.png
- FigureS5.png
- FigureS6.png
- Additional file 1.docx
